# Supplementary material for: Inhibiting Effect of Inner Potential on Electroporation of Phospholipid Membranes Induced by Ionic Electrophoresis
Source: Int J Mol Sci. 2026 Feb 1;27(3):1465. doi: 10.3390/ijms27031465 (PMC12898162; doi:10.3390/ijms27031465)
Supplement: Supplementary file 1 [file ijms-27-01465-s001.zip]

Archive with 1 entries (1 files):
- ijms-4081686-supplementary.pdf
